# Supplementary material for: E2 enzyme Bruce negatively regulates Hippo signaling through POSH-mediated expanded degradation
Source: Cell Death Dis. 2023 Sep 12;14(9):602. doi: 10.1038/s41419-023-06130-2 (PMC10497580; doi:10.1038/s41419-023-06130-2)
Supplement: Supplementary file 1 — Supplemental Table [file 41419_2023_6130_MOESM1_ESM.xlsx]

## Sheet: Sheet1
Drosophila melanogaster: Strains	Source	Identifier
w1118	Bloomington Drosophila Stock Center	Cat# 5905
UAS-vihRNAi (II)	Vienna Drosophila Resource Center	Cat# v27306
UAS-UbcE2MRNAi (III)	Vienna Drosophila Resource Center	Cat# v35219
UAS-CG16894RNAi (II)	Vienna Drosophila Resource Center	Cat# v10067
UAS-benRNAi (III)	Vienna Drosophila Resource Center	Cat# v9413
UAS-BruceRNAi(III)	Bloomington Drosophila Stock Center	Cat# 51814
UAS-CG10254RNAi (II)	Bloomington Drosophila Stock Center	Cat# 51687
UAS-CG10862RNAi (II)	Vienna Drosophila Resource Center	Cat# v31373
UAS-CG14739RNAi (II)	Vienna Drosophila Resource Center	Cat# v18358
UAS-CG17030RNAi (II)	Vienna Drosophila Resource Center	Cat# v32827
UAS-CG2574RNAi (III)	Vienna Drosophila Resource Center	Cat# v40173
UAS-CG2924RNAi (II)	Bloomington Drosophila Stock Center	Cat# 51681
UAS-CG3473RNAi (III)	Vienna Drosophila Resource Center	Cat# v26201
UAS-CG40045RNAi (II)	Bloomington Drosophila Stock Center	Cat# 64032
UAS-CG4502RNAi (III)	Bloomington Drosophila Stock Center	Cat# 35489
UAS-CG5440RNAi(III)	Vienna Drosophila Resource Center	Cat# v49029
UAS-CG5823RNAi(III)	Vienna Drosophila Resource Center	Cat# v33260
UAS-CG7220RNAi (III)	Vienna Drosophila Resource Center	Cat# v34199
UAS-CG7656RNAi (III)	Vienna Drosophila Resource Center	Cat# v26881
UAS-CG8188RNAi (II)	Bloomington Drosophila Stock Center	Cat# 65871
UAS-effRNAi (III)	Bloomington Drosophila Stock Center	Cat# 31875
UAS-lwrRNAi (III)	Bloomington Drosophila Stock Center	Cat# 31396
UAS-Ubc10RNAi (III)	Vienna Drosophila Resource Center	Cat# v27515
UAS-Ubc2RNAi (II)	Vienna Drosophila Resource Center	Cat# v31158
UAS-Ubc4RNAi (II)	Bloomington Drosophila Stock Center	Cat# 64035
UAS-Ubc6RNAi (III)	Bloomington Drosophila Stock Center	Cat# 35476
UAS-Ubc7RNAi (II)	Vienna Drosophila Resource Center	Cat# v34111
UAS-Ubc84DRNAi (III)	Vienna Drosophila Resource Center	Cat# v20260
UAS-Ubc87FRNAi (III)	Vienna Drosophila Resource Center	Cat# v29498
UAS-UbcE2HRNAi (II)	Bloomington Drosophila Stock Center	Cat# 51410
UAS-BruceRNAi (II)	Vienna Drosophila Resource Center	Cat# 48309
UAS-SlmbRNAi (II)	Vienna Drosophila Resource Center	Cat# v34273
UAS-exRNAi (II)	Vienna Drosophila Resource Center	Cat# v22994
UAS-kibraRNAi (II)	Vienna Drosophila Resource Center	Cat# v106507
UAS-hpoRNAi (II)	Bloomington Drosophila Stock Center	Cat# 27661
UAS-ftRNAi (II)	Vienna Drosophila Resource Center	Cat# v9396
UAS-wtsRNAi (II)	Vienna Drosophila Resource Center	Cat# v106714
lgl4, FRT 40A	Bloomington Drosophila Stock Center	Cat# 36289
dpp-Gal4	Bloomington Drosophila Stock Center	Cat# 7007
FRT 40A, exe1 (ex-lacZ)	Bloomington Drosophila Stock Center	Cat# 44249
diap1j5C8 (diap1-lacZ)	Bloomington Drosophila Stock Center	Cat# 12093
fj9-II (fj-lacZ)	Bloomington Drosophila Stock Center	Cat# 6370
UAS-crbintra (II)	Gift from Elisabeth Knust	Bulgakova & Knust, (1)
UAS-Myc-yki (II)	Gift from Lei Xue (Tongji University)	Guo et al., (2)
FRT82B, wtsx1	Gift from Tian Xu (Westlake University)	Xu et al., (3)
kibradel	Gift from Duojia Pan (University of Texas Southwestern Medical Center)	Yu, et al., (4)
ykiB5, FRT 42D	Gift from Duojia Pan (University of Texas Southwestern Medical Center)	Huang et al., (5)
FRT42D, hpo[42-47]	Gift from Duojia Pan (University of Texas Southwestern Medical Center)	Wu et al., (6)
GMR-Gal4 (II)	Gift from Lei Xue (Tongji University)	N/A
GMR-Gal4S (III)	Gift from Lei Xue (Tongji University)	N/A
nub-Gal4 (II)	Gift from Lei Xue (Tongji University)	FBal0086836
UAS-BruceFL	Gift from Hyung Don Ryoo (New York University)	Domingues et al., (7)
UAS-POSH	Gift from Zhiheng Xu (Chinese Academy of Sciences)	Zhang et al., (8)
Ptp61FΔ	Gift from Helena Richardson (La Trobe Institute of Molecular Sciences)	Liu et al., (9)
UAS-RasV12	Gift from Tian Xu (Westlake University)	Pagliarini et al., (10)
yw, ey-Flp; tub-Gal80, FRT 40A; act>y+>GAL4 UAS-GFP (40A Tester)	Gift from Tian Xu (Westlake University)	Pagliarini et al., (10)
yw, ey-Flp; act>y+>GAL4, UAS-GFP; Tub-GAL80, FRT 80B (80B Tester)	Gift from Tian Xu (Westlake University)	Pagliarini et al., (10)
yw, ey-Flp1; act>y+>GAL4, UAS-GFP; FRT82B, Tub-GAL80, (82B Tester)	Gift from Tian Xu (Westlake University)	Pagliarini et al., (10)
Supplementary References
1. Bulgakova NA & Knust E (2009) The Crumbs complex: from epithelial-cell polarity to retinal degeneration. Journal of Cell Science 122(15):2587-2596.
2. Guo X, et al. (2020) Rox8 promotes microRNA-dependent yki messenger RNA decay. Proc Natl Acad Sci U S A 117(48):30520-30530.
3. Xu T, Wang W, Zhang S, Stewart RA, & Yu W (1995) Identifying tumor suppressors in genetic mosaics: the Drosophila lats gene encodes a putative protein kinase. Development 121(4):1053-1063.
4. Yu J, Zheng Y, Dong J, Klusza S, Deng M, and Pan D (2010). Kibra Functions as a Tumor Suppressor Protein that Regulates Hippo Signaling in Conjunction with Merlin and Expanded. Developmental Cell 18(2): 288-299.
5. Huang J, Wu S, Barrera J, Matthews K, & Pan D (2005) The Hippo signaling pathway coordinately regulates cell proliferation and apoptosis by inactivating Yorkie, the Drosophila Homolog of YAP. Cell 122(3):421-434.
6. Wu S, Huang JB, Dong JX, & Pan DJ (2003) hippo encodes a Ste-20 family protein kinase that restricts cell proliferation and promotes apoptosis in conjunction with salvador and warts. Cell 114(4):445-456.
7. Domingues C & Ryoo HD (2012) Drosophila BRUCE inhibits apoptosis through non-lysine ubiquitination of the IAP-antagonist REAPER. Cell Death & Differentiation 19(3):470-477.
8. Zhang M, Zhang Y, & Xu Z (2010) POSH is involved in Eiger-Basket (TNF-JNK) signaling and embryogenesis in Drosophila. Journal of Genetics and Genomics 37(9):605-619.
9. Liu P, et al. (2022) Ptp61F integrates Hippo, TOR, and actomyosin pathways to control three-dimensional organ size. Cell Rep 41(7):111640.
10. Pagliarini RA & Xu T (2003) A genetic screen in Drosophila for metastatic behavior. Science 302(5648):1227-1231.
